# Supplementary material for: Genomic description of human clinical Aspergillus fumigatus isolates, California, 2020
Source: Med Mycol. 2023 Jan 28;61(2):myad012. doi: 10.1093/mmy/myad012 (PMC9945844; doi:10.1093/mmy/myad012)
Supplement: myad012_Supplemental_File [file myad012_supplemental_file.zip]

Archive with 2 entries (2 files):
- mm-2022-0156-File003.docx
- mm-2022-0156-File004.docx
